# Supplementary material for: At the Edges of Photosynthetic Metabolic Plasticity—On the Rapidity and Extent of Changes Accompanying Salinity Stress-Induced CAM Photosynthesis Withdrawal
Source: Int J Mol Sci. 2021 Aug 5;22(16):8426. doi: 10.3390/ijms22168426 (PMC8395101; doi:10.3390/ijms22168426)
Supplement: Supplementary file 1 [file ijms-22-08426-s001.zip]

Archive with 1 entries (1 files):
- ijms-1291654-supplementary.pdf
